# Supplementary material for: Comparative analysis of mechanical conditions in bone union following first metatarsophalangeal joint arthrodesis with varied locking plate positions: A finite element analysis
Source: PLoS One. 2024 May 16;19(5):e0303752. doi: 10.1371/journal.pone.0303752 (PMC11098485; doi:10.1371/journal.pone.0303752)
Supplement: S1 Data — (XLSX) [file pone.0303752.s001.xlsx]

## Sheet: FIGURE_3
	Figure 3a											Figure 3b												Figure 3c										Figure 3d
	1	50.3318	13.1694	10.1828	26.3159	0	0	0			1	43.6543	12.3542	12.7603	31.2313	0	0	0					1	72.5473	4.30356	5.55281	17.5964	0	0	0			1	63.396	5.58778	9.53872	21.4775	0	0	0
	2	38.0503	5.75853	8.14876	48.0424	0	0	0			2	33.7421	4.59419	5.4447	56.219	0	0	0					2	67.8625	2.54012	2.04589	27.5515	0	0	0			2	59.5082	1.89091	1.78998	36.8109	0	0	0
	3	34.5383	1.40593	3.60314	48.1682	12.2845	0	0			3	20.6013	3.89671	3.65368	58.8128	13.0355	0	0					3	65.5914	1.00196	1.75943	23.9531	7.6941	0	0			3	57.6851	0.84722	1.28558	31.3694	8.81274	0	0
	4	28.1511	3.92362	0.921803	47.39	10.019	9.59448	0			4	7.27027	1.51072	4.72071	65.7099	11.7109	9.07747	0					4	57.9618	6.77424	0.525608	22.0316	7.00137	5.70536	0			4	49.0635	7.33774	0.734887	28.4501	9.59832	4.81551	0
	5	16.223	11.0456	0.954367	45.712	8.90267	15.6156	1.54675			5	2.81399	1.23268	0.870248	61.5764	16.5327	15.2107	1.76327					5	46.2642	17.1522	0.208504	20.125	5.65988	9.82728	0.762996			5	39.0874	15.0029	0.448695	25.6364	9.17476	10.0635	0.586435
	6	9.15727	11.9699	0.583479	45.5118	8.44352	13.3511	10.9828			6	0.509803	1.15146	0.076916	55.5337	15.8008	18.3309	8.59641					6	31.4053	30.5269	0.06477	19.8724	4.09652	8.24833	5.78579			6	25.6916	25.7335	0.271084	25.3005	7.71067	10.459	4.83364
	7	2.60943	10.5981	1.45705	40.6575	14.4892	12.8079	17.3808			7	0.0882644	0.386378	0.126123	46.4689	17.9496	20.651	14.3298					7	27.1262	27.9435	4.17394	20.3566	4.40507	6.16653	9.82812			7	19.768	26.3749	2.78202	23.5477	9.01301	10.1441	8.37025
	8	0.484318	6.35594	0.963865	35.3482	17.0939	15.8762	23.8776			8	0	0.139592	0.0488349	34.9845	20.8368	21.6729	22.3174					8	23.6959	25.9526	6.47146	20.247	6.22207	4.99323	12.4177			8	13.8794	29.0708	4.00375	20.6794	10.7999	10.5513	11.0155
	9	0	1.7589	0.156589	27.8399	19.9892	20.5565	29.6989			9	0	0.00647773	0.0278994	22.8233	22.5979	25.7621	28.7823					9	21.5031	17.7388	13.7157	21.3692	6.58711	4.96523	14.1208			9	7.84188	29.004	8.60387	19.574	11.3399	10.4422	13.1942
	10	0	0.186472	0	11.9487	23.7238	26.3064	37.8346			10	0	0	0	13.6689	20.1841	28.9273	37.2197					10	19.8621	11.8892	17.7941	22.2936	7.92221	4.65181	15.587			10	3.88665	22.6566	16.5586	19.5496	12.306	10.3367	14.7059
	11	0	0	0	3.07454	15.4864	35.1641	46.275			11	0	0	0	8.02233	15.8272	32.1869	43.9637					11	18.4211	10.8759	17.0394	23.1821	8.97068	4.90852	16.6022			11	2.18484	19.9392	18.1402	21.4179	12.3295	10.4953	15.4932
	12	0	0	0	0.056452	6.99158	34.6173	58.3346			12	0	0	0	4.70352	11.5474	29.6629	54.0862					12	16.9391	10.7784	16.5446	23.3538	9.40156	5.43342	17.549			12	1.49161	17.6298	18.5721	22.5953	12.6144	11.0103	16.0865
	13	0	0	0	0	1.80493	23.0221	75.1729			13	0	0	0	3.28251	7.52863	25.8871	63.3018					13	15.4857	10.6181	16.5803	22.5258	9.9379	6.33738	18.5148			13	1.20284	14.8317	19.0276	23.6751	13.2604	11.1747	16.8276
	14	0	0	0	0	0.0132626	11.914	88.0727			14	0	0	0	2.1693	6.18206	20.3836	71.265					14	14.5989	8.96251	17.5989	21.9679	10.3094	6.77993	19.7825			14	0.99829	10.8589	20.374	24.9348	13.681	11.8702	17.2829
	15	0	0	0	0	0	5.45774	94.5423			15	0	0	0	1.34039	5.62498	14.2951	78.7396					15	14.0073	7.69708	17.8557	21.4735	11.0475	6.51042	21.4085			15	0.821098	7.49908	20.7946	26.1746	14.296	12.5691	17.8455
	16	0	0	0	0	0	1.18395	98.8161			16	0	0	0	0.637277	5.51191	9.78988	84.0609					16	13.4614	6.41039	18.1844	20.8753	11.9899	5.88369	23.1948			16	0.710223	4.17537	20.7973	27.1868	15.35	13.2281	18.5521
	17	0	0	0	0	0	0.0914929	99.9085			17	0	0	0	0.339606	5.01689	5.57929	89.0642					17	12.8896	5.60807	17.8773	20.204	13.2469	5.73856	24.4356			17	0.60692	2.49009	18.9092	28.3294	15.9873	14.2509	19.4262
	18	0	0	0	0	0	0.022778	99.9772			18	0	0	0	0.195997	4.46615	4.00766	91.3302					18	12.2953	4.27627	18.0098	19.9929	14.1327	5.82434	25.4686			18	0.487717	0.873686	17.1716	29.4545	16.5889	14.8422	20.5814
	19	0	0	0	0	0	0.00617931	99.9938			19	0	0	0	0.0437369	3.99077	3.25629	92.7092					19	11.5902	3.56464	17.5746	19.4666	15.4579	5.80557	26.5405			19	0.331097	0.744883	13.7747	30.5712	17.3593	15.3753	21.8435
	20	0	0	0	0	0	0.00413869	99.9959			20	0	0	0	0	3.46685	2.96709	93.5661					20	10.7489	3.43415	16.4206	19.3906	16.2809	6.02726	27.6975			20	0.146455	0.714533	10.7841	31.1347	18.1998	15.9134	23.107
	21	0	0	0	0	0	0.00413867	99.9959			21	0	0	0	0	2.79811	2.8275	94.3744					21	9.86714	3.51905	14.937	19.5971	16.3794	6.78078	28.9196			21	0.07287	0.602513	8.06391	31.221	19.4017	16.2216	24.4164
	22	0	0	0	0	0	0.00413867	99.9959			22	0	0	0	0	2.33578	2.5256	95.1386					22	8.94797	3.56669	13.3277	19.5754	16.4976	7.4814	30.6032			22	0.0358469	0.400446	5.72674	30.4545	20.7414	16.7717	25.8694
	23	0	0	0	0	0	0.00413867	99.9959			23	0	0	0	0	1.76864	2.17359	96.0578					23	8.00004	3.66297	11.8247	18.7213	16.0731	8.9182	32.7997			23	0.0139297	0.222831	3.81999	27.8852	23.209	17.6804	27.1686
	24	0	0	0	0	0	0.00413867	99.9959			24	0	0	0	0	1.12436	2.12046	96.7552					24	7.15302	3.59972	11.1443	16.6691	15.3972	10.6965	35.3402			24	0.00343957	0.119074	1.92354	24.2633	26.0152	19.2418	28.4337
	25	0	0	0	0	0	0.00413866	99.9959			25	0	0	0	0	0.657757	1.8708	97.4714					25	6.59905	3.13399	10.7266	15.4571	14.2758	10.9147	38.8926			25	0.00150444	0.0589719	0.743296	20.9997	27.047	21.275	29.8745
	26	0	0	0	0	0	0.00413866	99.9959			26	0	0	0	0	0.402331	1.33896	98.2587					26	5.98229	2.57338	10.532	14.7858	13.4424	9.8534	42.8307			26	0	0.0237003	0.52363	18.1561	27.0966	22.4352	31.7647
	27	0	0	0	0	0	0.00413866	99.9959			27	0	0	0	0	0.339581	0.855463	98.805					27	5.43163	2.13364	10.0075	14.2955	13.1771	8.58901	46.3655			27	0	0.0141072	0.44647	14.9543	28.5686	21.3039	34.7127
	28	0	0	0	0	0	0.00413866	99.9959			28	0	0	0	0	0.214682	0.560048	99.2253					28	4.79242	2.07029	9.25218	13.7042	12.9599	8.19823	49.0227			28	0	0.00490585	0.379199	11.9735	30.4862	19.7419	37.4144
																							29	4.17813	2.05013	8.18923	13.4298	12.5423	8.58466	51.0258			29	0	0.00233113	0.307466	9.06733	31.8833	19.5968	39.1427
																							30	3.5115	2.11985	6.91681	13.0661	11.9619	9.26567	53.1582			30	0	0	0.250374	6.40103	32.4018	20.3601	40.5866
																							31	3.15862	1.76734	6.07575	12.0236	11.3502	10.0809	55.5436			31	0	0	0.197177	4.99759	30.1465	22.4617	42.1971
																							32	2.70806	1.42086	5.40361	11.2364	10.2344	10.6008	58.3958			32	0	0	0.152896	4.41258	27.5806	23.3804	44.4736
																							33	2.19254	1.41384	4.81721	9.88154	10.1535	9.90049	61.6409			33	0	0	0.114489	3.93643	26.0094	20.9333	49.0065
																							34	1.71087	1.51091	4.18925	9.43299	8.98197	9.52064	64.6534			34	0	0	0.0710945	3.57543	24.733	18.4769	53.1436
																							35	1.19934	1.57097	3.39168	9.27916	8.61731	8.30321	67.6383			35	0	0	0.0140831	3.29994	23.4479	17.4962	55.7419
																							36	0.622305	1.64588	2.49963	9.05381	8.29495	6.83253	71.0509			36	0	0	0	3.03658	21.9915	17.3147	57.6572
																							37	0.0489911	1.64966	1.71692	8.54704	7.73179	6.44698	73.8586			37	0	0	0	2.7507	21.0805	16.8238	59.345
																							38	0	1.15749	0.841773	7.7503	6.75157	6.96641	76.5324			38	0	0	0	2.44796	20.5135	16.3752	60.6633
																							39	0	0.471482	0.0497612	6.09064	5.84508	7.97046	79.5726			39	0	0	0	2.16926	20.0712	16.1168	61.6427
																							40	0	0	0	2.62283	4.62603	9.42408	83.3271			40	0	0	0	1.90796	19.6344	15.8878	62.5698
																							41	0	0	0	0.267009	2.35859	9.18784	88.1866			41	0	0	0	1.7149	19.159	15.6746	63.4515
																							42	0	0	0	0.0126939	0.29105	5.83275	93.8635			42	0	0	0	1.53056	18.5167	15.5279	64.4248
																							43	0	0	0	0	0.0498453	1.78854	98.1616			43	0	0	0	1.39959	17.8122	15.4582	65.33
																							44	0	0	0	0	0.0477318	0.33875	99.6135			44	0	0	0	1.25712	17.0196	15.2715	66.4518
																							45	0	0	0	0	0.0456898	0.128215	99.8261			45	0	0	0	1.1109	16.2502	15.0888	67.5501
																							46	0	0	0	0	0.0273199	0.0949059	99.8778			46	0	0	0	0.912363	15.4999	14.9854	68.6024
																							47	0	0	0	0	0.0273187	0.0845577	99.8881			47	0	0	0	0.778764	14.6563	14.9523	69.6126
																							48	0	0	0	0	0.027318	0.0679412	99.9047			48	0	0	0	0.677809	13.6212	15.0121	70.6889
																							49	0	0	0	0	0.0252558	0.0267048	99.948			49	0	0	0	0.565925	12.7211	15.0981	71.6149
																							50	0	0	0	0	0.0231929	0.0143279	99.9625			50	0	0	0	0.470603	11.9166	14.9917	72.6211
																							51	0	0	0	0	0.0231928	0.0143278	99.9625			51	0	0	0	0.352159	11.3063	14.6555	73.686
																							52	0	0	0	0	0.0231928	0.0143277	99.9625			52	0	0	0	0.306615	10.8038	14.203	74.6866
																							53	0	0	0	0	0.0231928	0.0143277	99.9625			53	0	0	0	0.242211	10.4239	13.696	75.6379
																							54	0	0	0	0	0.0231928	0.0125392	99.9643			54	0	0	0	0.180324	10.124	13.1324	76.5633
																							55	0	0	0	0	0.0231928	0.0125392	99.9643			55	0	0	0	0.160645	9.83649	12.5398	77.4631
																							56	0	0	0	0	0.0231928	0.0125392	99.9643			56	0	0	0	0.15061	9.55923	11.9304	78.3598

## Sheet: FIGURE_5
	1	72.5473	4.30356	5.55281	17.5964	0	0	0		23.1492	0	76.8508																							1	63.396	5.58778	9.53872	21.4775	0	0	0			31.0162	0	68.9838
	2	67.8625	2.54012	2.04589	27.5515	0	0	0		29.5974	0	70.4026																							2	59.5082	1.89091	1.78998	36.8109	0	0	0			38.6009	0	61.3991
	3	65.5914	1.00196	1.75943	23.9531	7.6941	0	0		25.7126	7.6941	66.5933																							3	57.6851	0.84722	1.28558	31.3694	8.81274	0	0			32.6549	8.81274	58.5323
	4	57.9618	6.77424	0.525608	22.0316	7.00137	5.70536	0		22.5572	12.7067	64.7361																							4	49.0635	7.33774	0.734887	28.4501	9.59832	4.81551	0			29.185	14.4138	56.4012
	5	46.2642	17.1522	0.208504	20.125	5.65988	9.82728	0.762996		20.3335	16.2502	63.4164		Figure 5a										Figure 5b											5	39.0874	15.0029	0.448695	25.6364	9.17476	10.0635	0.586435			26.0851	19.8247	54.0902
	6	31.4053	30.5269	0.06477	19.8724	4.09652	8.24833	5.78579		19.9372	18.1306	61.9322																							6	25.6916	25.7335	0.271084	25.3005	7.71067	10.459	4.83364			25.5716	23.0033	51.4251
	7	27.1262	27.9435	4.17394	20.3566	4.40507	6.16653	9.82812		24.5306	20.3997	55.0697																							7	19.768	26.3749	2.78202	23.5477	9.01301	10.1441	8.37025			26.3297	27.5274	46.1429
	8	23.6959	25.9526	6.47146	20.247	6.22207	4.99323	12.4177		26.7185	23.633	49.6485																							8	13.8794	29.0708	4.00375	20.6794	10.7999	10.5513	11.0155			24.6832	32.3667	42.9501
	9	21.5031	17.7388	13.7157	21.3692	6.58711	4.96523	14.1208		35.0849	25.6731	39.242																							9	7.84188	29.004	8.60387	19.574	11.3399	10.4422	13.1942			28.1778	34.9763	36.8459
	10	19.8621	11.8892	17.7941	22.2936	7.92221	4.65181	15.587		40.0877	28.161	31.7513																							10	3.88665	22.6566	16.5586	19.5496	12.306	10.3367	14.7059			36.1082	37.3486	26.5432
	11	18.4211	10.8759	17.0394	23.1821	8.97068	4.90852	16.6022		40.2216	30.4814	29.297																							11	2.18484	19.9392	18.1402	21.4179	12.3295	10.4953	15.4932			39.558	38.3179	22.1241
	12	16.9391	10.7784	16.5446	23.3538	9.40156	5.43342	17.549		39.8985	32.384	27.7175																							12	1.49161	17.6298	18.5721	22.5953	12.6144	11.0103	16.0865			41.1674	39.7112	19.1214
	13	15.4857	10.6181	16.5803	22.5258	9.9379	6.33738	18.5148		39.1061	34.7901	26.1038																							13	1.20284	14.8317	19.0276	23.6751	13.2604	11.1747	16.8276			42.7026	41.2628	16.0345
	14	14.5989	8.96251	17.5989	21.9679	10.3094	6.77993	19.7825		39.5668	36.8718	23.5614																							14	0.99829	10.8589	20.374	24.9348	13.681	11.8702	17.2829			45.3087	42.8341	11.8572
	15	14.0073	7.69708	17.8557	21.4735	11.0475	6.51042	21.4085		39.3292	38.9665	21.7043																							15	0.821098	7.49908	20.7946	26.1746	14.296	12.5691	17.8455			46.9692	44.7106	8.32018
	16	13.4614	6.41039	18.1844	20.8753	11.9899	5.88369	23.1948		39.0597	41.0684	19.8718																							16	0.710223	4.17537	20.7973	27.1868	15.35	13.2281	18.5521			47.9842	47.1302	4.88559
	17	12.8896	5.60807	17.8773	20.204	13.2469	5.73856	24.4356		38.0813	43.4211	18.4977																							17	0.60692	2.49009	18.9092	28.3294	15.9873	14.2509	19.4262			47.2385	49.6645	3.09701
	18	12.2953	4.27627	18.0098	19.9929	14.1327	5.82434	25.4686		38.0028	45.4257	16.5715																							18	0.487717	0.873686	17.1716	29.4545	16.5889	14.8422	20.5814			46.6261	52.0125	1.3614
	19	11.5902	3.56464	17.5746	19.4666	15.4579	5.80557	26.5405		37.0411	47.804	15.1549																							19	0.331097	0.744883	13.7747	30.5712	17.3593	15.3753	21.8435			44.3459	54.5781	1.07598
	20	10.7489	3.43415	16.4206	19.3906	16.2809	6.02726	27.6975		35.8112	50.0057	14.1831																							20	0.146455	0.714533	10.7841	31.1347	18.1998	15.9134	23.107			41.9188	57.2202	0.860988
	21	9.86714	3.51905	14.937	19.5971	16.3794	6.78078	28.9196		34.5341	52.0798	13.3862																							21	0.07287	0.602513	8.06391	31.221	19.4017	16.2216	24.4164			39.2849	60.0397	0.675383
	22	8.94797	3.56669	13.3277	19.5754	16.4976	7.4814	30.6032		32.9031	54.5822	12.5147																							22	0.0358469	0.400446	5.72674	30.4545	20.7414	16.7717	25.8694			36.1812	63.3825	0.436293
	23	8.00004	3.66297	11.8247	18.7213	16.0731	8.9182	32.7997		30.546	57.791	11.663																							23	0.0139297	0.222831	3.81999	27.8852	23.209	17.6804	27.1686			31.7052	68.0581	0.236761
	24	7.15302	3.59972	11.1443	16.6691	15.3972	10.6965	35.3402		27.8134	61.4339	10.7527																							24	0.00343957	0.119074	1.92354	24.2633	26.0152	19.2418	28.4337			26.1868	73.6907	0.122514
	25	6.59905	3.13399	10.7266	15.4571	14.2758	10.9147	38.8926		26.1838	64.0832	9.73304																							25	0.00150444	0.0589719	0.743296	20.9997	27.047	21.275	29.8745			21.743	78.1965	0.0604763
	26	5.98229	2.57338	10.532	14.7858	13.4424	9.8534	42.8307		25.3178	66.1265	8.55567																							26	0	0.0237003	0.52363	18.1561	27.0966	22.4352	31.7647			18.6798	81.2965	0.0237003
	27	5.43163	2.13364	10.0075	14.2955	13.1771	8.58901	46.3655		24.3031	68.1317	7.56527																							27	0	0.0141072	0.44647	14.9543	28.5686	21.3039	34.7127			15.4008	84.5851	0.0141072
	28	4.79242	2.07029	9.25218	13.7042	12.9599	8.19823	49.0227		22.9564	70.1809	6.86271																							28	0	0.00490585	0.379199	11.9735	30.4862	19.7419	37.4144			12.3527	87.6424	0.00490585
	29	4.17813	2.05013	8.18923	13.4298	12.5423	8.58466	51.0258		21.619	72.1527	6.22826																							29	0	0.00233113	0.307466	9.06733	31.8833	19.5968	39.1427			9.37479	90.6229	0.00233113
	30	3.5115	2.11985	6.91681	13.0661	11.9619	9.26567	53.1582		19.9829	74.3858	5.63135																							30	0	0	0.250374	6.40103	32.4018	20.3601	40.5866			6.65141	93.3486	0
	31	3.15862	1.76734	6.07575	12.0236	11.3502	10.0809	55.5436		18.0994	76.9747	4.92596		Figure 5c										Figure 5d											31	0	0	0.197177	4.99759	30.1465	22.4617	42.1971			5.19477	94.8052	0
	32	2.70806	1.42086	5.40361	11.2364	10.2344	10.6008	58.3958		16.64	79.231	4.12892																							32	0	0	0.152896	4.41258	27.5806	23.3804	44.4736			4.56548	95.4345	0
	33	2.19254	1.41384	4.81721	9.88154	10.1535	9.90049	61.6409		14.6988	81.6949	3.60638																							33	0	0	0.114489	3.93643	26.0094	20.9333	49.0065			4.05092	95.9491	0
	34	1.71087	1.51091	4.18925	9.43299	8.98197	9.52064	64.6534		13.6222	83.156	3.22177																							34	0	0	0.0710945	3.57543	24.733	18.4769	53.1436			3.64652	96.3535	0
	35	1.19934	1.57097	3.39168	9.27916	8.61731	8.30321	67.6383		12.6708	84.5588	2.77031																							35	0	0	0.0140831	3.29994	23.4479	17.4962	55.7419			3.31402	96.686	0
	36	0.622305	1.64588	2.49963	9.05381	8.29495	6.83253	71.0509		11.5534	86.1784	2.26819																							36	0	0	0	3.03658	21.9915	17.3147	57.6572			3.03658	96.9634	0
	37	0.0489911	1.64966	1.71692	8.54704	7.73179	6.44698	73.8586		10.264	88.0374	1.69865																							37	0	0	0	2.7507	21.0805	16.8238	59.345			2.7507	97.2493	0
	38	0	1.15749	0.841773	7.7503	6.75157	6.96641	76.5324		8.59208	90.2504	1.15749																							38	0	0	0	2.44796	20.5135	16.3752	60.6633			2.44796	97.552	0
	39	0	0.471482	0.0497612	6.09064	5.84508	7.97046	79.5726		6.1404	93.3881	0.471482																							39	0	0	0	2.16926	20.0712	16.1168	61.6427			2.16926	97.8307	0
	40	0	0	0	2.62283	4.62603	9.42408	83.3271		2.62283	97.3772	0																							40	0	0	0	1.90796	19.6344	15.8878	62.5698			1.90796	98.092	0
	41	0	0	0	0.267009	2.35859	9.18784	88.1866		0.267009	99.733	0																							41	0	0	0	1.7149	19.159	15.6746	63.4515			1.7149	98.2851	0
	42	0	0	0	0.0126939	0.29105	5.83275	93.8635		0.0126939	99.9873	0																							42	0	0	0	1.53056	18.5167	15.5279	64.4248			1.53056	98.4694	0
	43	0	0	0	0	0.0498453	1.78854	98.1616		0	100	0																							43	0	0	0	1.39959	17.8122	15.4582	65.33			1.39959	98.6004	0
	44	0	0	0	0	0.0477318	0.33875	99.6135		0	100	0																							44	0	0	0	1.25712	17.0196	15.2715	66.4518			1.25712	98.7429	0
	45	0	0	0	0	0.0456898	0.128215	99.8261		0	100	0																							45	0	0	0	1.1109	16.2502	15.0888	67.5501			1.1109	98.8891	0
	46	0	0	0	0	0.0273199	0.0949059	99.8778		0	100	0																							46	0	0	0	0.912363	15.4999	14.9854	68.6024			0.912363	99.0876	0
	47	0	0	0	0	0.0273187	0.0845577	99.8881		0	100	0																							47	0	0	0	0.778764	14.6563	14.9523	69.6126			0.778764	99.2212	0
	48	0	0	0	0	0.027318	0.0679412	99.9047		0	100	0																							48	0	0	0	0.677809	13.6212	15.0121	70.6889			0.677809	99.3222	0
	49	0	0	0	0	0.0252558	0.0267048	99.948		0	100	0																							49	0	0	0	0.565925	12.7211	15.0981	71.6149			0.565925	99.4341	0
	50	0	0	0	0	0.0231929	0.0143279	99.9625		0	100	0																							50	0	0	0	0.470603	11.9166	14.9917	72.6211			0.470603	99.5294	0
	51	0	0	0	0	0.0231928	0.0143278	99.9625		0	100	0																							51	0	0	0	0.352159	11.3063	14.6555	73.686			0.352159	99.6478	0
	52	0	0	0	0	0.0231928	0.0143277	99.9625		0	100	0																							52	0	0	0	0.306615	10.8038	14.203	74.6866			0.306615	99.6934	0
	53	0	0	0	0	0.0231928	0.0143277	99.9625		0	100	0																							53	0	0	0	0.242211	10.4239	13.696	75.6379			0.242211	99.7578	0
	54	0	0	0	0	0.0231928	0.0125392	99.9643		0	100	0																							54	0	0	0	0.180324	10.124	13.1324	76.5633			0.180324	99.8197	0
	55	0	0	0	0	0.0231928	0.0125392	99.9643		0	100	0																							55	0	0	0	0.160645	9.83649	12.5398	77.4631			0.160645	99.8394	0
	56	0	0	0	0	0.0231928	0.0125392	99.9643		0	100	0																							56	0	0	0	0.15061	9.55923	11.9304	78.3598			0.15061	99.8494	0

## Sheet: FIGURE_6
	DORSAL	P5	ocths	flvel	P4	ocths	flvel	P3	ocths	flvel	P2	ocths	flvel	P1	ocths	flvel		MEDIAL	P5	ocths	flvel	P4	ocths	flvel	P3	ocths	flvel	P2	ocths	flvel	P1	ocths	flvel
		1	0.0116644	0.000746552		0.0477155	0.000263416		0.0571165	0.000214037		0.0672667	0.000147014		0.141024	0.00243806			1	0.110824	0.000349532		0.0859632	9.71022e-05		0.0870106	0.000149397		0.0804983	0.000211254		0.111751	0.000244292
		2	0.0120517	0.000462764		0.046835	0.000256095		0.0562953	0.000211917		0.0663183	0.000144237		0.139321	0.00241244			2	0.107025	0.000418626		0.083303	9.15537e-05		0.0844678	0.000135492		0.0781423	0.000198765		0.108784	0.000271412
		3	0.00817224	0.000364122		0.0457614	0.000244434		0.055104	0.000215313		0.0649667	0.000137001		0.135896	0.00235438			3	0.105391	0.000478276		0.0816861	7.85606e-05		0.08218	0.000114196		0.0757546	0.000161928		0.106646	0.000282194
		4	0.00393519	0.000623018		0.0440865	0.000234058		0.0528156	0.000240739		0.0625459	0.000129784		0.130447	0.00227078			4	0.099438	0.000484371		0.0798951	5.92709e-05		0.0786008	0.000117102		0.0722858	0.000115509		0.0998236	0.000278916
		5	0.00415062	0.0011115		0.0410166	0.00022602		0.0487183	0.000277639		0.0581865	0.000126449		0.12338	0.00227564			5	0.0896019	0.000468933		0.0751827	3.47532e-05		0.074749	7.17497e-05		0.0681416	7.45933e-05		0.0907597	0.000272383
		6	0.00481098	0.00138902		0.0367184	0.00019893		0.0430967	0.000282661		0.0522146	0.000131285		0.116746	0.00197592			6	0.0802159	0.000453294		0.0698217	2.37754e-05		0.0678684	6.8936e-05		0.0655343	6.19735e-05		0.0794052	0.000247116
		7	0.00415866	0.00183155		0.0378814	0.000307222		0.0369279	0.000276575		0.0458183	0.000132683		0.108278	0.00181809			7	0.071025	0.000476071		0.0657075	0.000106167		0.063088	0.000144319		0.0619779	6.70394e-05		0.074844	0.000289721
		8	0.00419321	0.00222986		0.0253327	0.00103528		0.0340148	0.00123273		0.0390715	0.000118918		0.0987617	0.00166178			8	0.0610251	0.000537341		0.05952	0.000137226		0.0577054	6.17293e-05	-	0.0546884	5.77201e-05		0.0661722	0.000292605
		9	0.00370221	0.00252525		0.010877	0.000909415		0.0309357	0.00155581		0.03294	0.000395959		0.0901968	0.00154424			9	0.0542202	0.000648668		0.0537317	0.000191123		0.0508327	0.000105849		0.0470572	7.85452e-05		0.059292	0.000306385
		10	0.00314883	0.00271734		0.00357727	0.000754809		0.0281632	0.000542314		0.0159518	0.000771032		0.0772251	0.00142831			10	0.0476709	0.000712763		0.0479479	0.000277815		0.0448703	0.000140528		0.0404298	7.76848e-05		0.0520431	0.000308019
		11	0.00278437	0.00275784		0.00128726	0.000470011		0.00502553	0.000692592		0.00199601	0.00127329		0.0671841	0.00126417			11	0.0434504	0.00074313		0.0451964	0.000304259		0.0398242	0.000215141		0.0360075	9.62347e-05		0.0453334	0.000311775
		12	0.00303607	0.0026334		0.000536764	0.000272846		0.00174303	0.000890213		0.000923524	0.00132858		0.060195	0.00114345			12	0.0398427	0.000661466		0.0413487	0.00029017		0.0470198	0.000564887		0.00577637	0.000339254		0.0412181	0.000291519
		13	0.00324032	0.00251774		0.000365303	0.000204767		0.00110518	0.0011042		0.000756513	0.00144704		0.0530849	0.00112155			13	0.0371713	0.000608891		0.0387301	0.000307306		0.0470003	0.000952897		0.0053867	0.000548893		0.0390216	0.00026118
		14	0.00321312	0.00244905		0.000313871	0.00011968		0.000765036	0.00130201		0.000490419	0.00153936		0.0465257	0.00108235			14	0.0364529	0.00067923		0.0403283	0.000307792		0.0433963	0.00122433		0.00389757	0.000820661		0.036837	0.000252763
		15	0.00311109	0.00237126		0.000264633	6.1206e-05		0.000648361	0.00148221		0.000347578	0.00161532		0.0436485	0.00105017			15	0.0345984	0.000815836		0.0437749	0.000611107		0.040828	0.00132429		0.00481115	0.0013381		0.0342162	0.000388348
		16	0.00286864	0.00226553		0.00024352	6.20586e-05		0.000569432	0.00162244		0.000229605	0.00167002		0.0398978	0.00101261			16	0.031677	0.000960483		0.037689	0.000487831		0.0347323	0.0013636		0.00438728	0.00181596		0.0353666	0.000549915
		17	0.00281896	0.00217095		0.000223444	9.77781e-05		0.0005107	0.0017409		0.000364083	0.00162271		0.0369984	0.00100993			17	0.0295353	0.000848196		0.0289786	0.000476504		0.027413	0.00145836		0.00266134	0.00213405		0.0350246	0.00104397
		18	0.0029879	0.00200213		0.000225912	0.000111837		0.000481655	0.00180517		0.000295684	0.00164412		0.035471	0.000951146			18	0.0280292	0.000961466		0.00635567	0.000471589		0.0193209	0.00148837		0.00221779	0.0027661		0.0338151	0.00128313
		19	0.00316016	0.00186571		0.000243393	0.000169556		0.000488685	0.00189338		0.000242787	0.00163423		0.0328962	0.00091907			19	0.0273961	0.00152357		0.00224427	0.000728866		0.0136143	0.00118794		0.00170323	0.00316922		0.0283489	0.00131336
		20	0.00315503	0.00166209		0.00026427	0.000278384		0.000471911	0.00184212		0.000215103	0.00152105		0.0328491	0.000925398			20	0.0265582	0.00185801		0.00167738	0.000833151		0.0061884	0.00184703		0.00101471	0.00266155		0.0185172	0.00114611
		21	0.00285191	0.00130583		0.000288776	0.000329051		0.000479244	0.00151421		0.000225796	0.00153799		0.0337601	0.000975405			21	0.0231526	0.00199605		0.00118021	0.00117507		0.00338464	0.00213154	-	0.000603163	0.00177757		0.00973534	0.00153925
		22	0.00207408	0.00104795		0.000317055	0.000254363		0.000521791	0.00115748		0.000282856	0.00161154		0.0341391	0.00102752			22	0.0273397	0.00203765		0.000862271	0.00203709		0.00205313	0.00202687		0.00051682	0.00124457		0.00823859	0.00138337
		23	0.00144038	0.00085519		0.000308734	0.000393013		0.000569225	0.000852498		0.000304646	0.00146369		0.0422418	0.00139507			23	0.0238621	0.00163931		0.000635998	0.00259233		0.00135376	0.00183592		0.000393778	0.00132845		0.00546341	0.000838206
		24	0.00121915	0.000691026		0.000300421	0.000633982		0.000589903	0.000578325		0.000351773	0.00117478		0.0448239	0.00161043			24	0.021226	0.000841549		0.000483826	0.00292425		0.00084244	0.00157472		0.000324224	0.00136788		0.00399034	0.00058607
		25	0.000856659	0.000742806		0.000291341	0.000716286		0.000519419	0.000462751		0.000405223	0.000917595		0.0457179	0.00163245			25	0.0103642	0.000486381		0.000383078	0.00220614		0.000546931	0.00131442		0.000246338	0.00126026		0.00317276	0.000218592
		26	0.000767747	0.000854229		0.000245244	0.000811774		0.000507641	0.000441822		0.000459059	0.00068437		0.0504506	0.00166827			26	0.0066448	0.000572663		0.000350061	0.00157709		0.000346272	0.00113147		0.000185874	0.00109192		0.00205865	0.000165231
		27	0.000802257	0.000967885		0.000200441	0.00125336		0.000471809	0.000558548		0.000425311	0.000620054		0.0540238	0.00175001			27	0.00507707	0.00102989		0.000306096	0.00123897		0.000253901	0.00103139		0.00015014	0.000966046		0.00163978	0.000379412
		28	0.000871065	0.00106241		0.000241167	0.0016364		0.000404872	0.000882214		0.000412286	0.000509875		0.0524081	0.00175272			28	0.00419408	0.00134054		0.000277459	0.00101259		0.000202758	0.000994247		0.000127514	0.000879337		0.0013384	0.000874875
		29	0.00093211	0.00113081		0.000257243	0.0016464		0.00035352	0.00105074		0.000389031	0.000572585		0.0503077	0.00170166			29	0.00371464	0.00154649		0.000266287	0.000822294		0.000170673	0.000956669		0.000116249	0.000792423		0.00119539	0.00119829
		30	0.000986782	0.00118549		0.000280755	0.00157009		0.0002002	0.00128796		0.000362001	0.000775951		0.0464745	0.00159452			30	0.00337127	0.00167019		0.000255367	0.000678752		0.000168861	0.00085817		0.000101698	0.000770099		0.00109484	0.00155299
		31	0.00101065	0.00121566		0.000294205	0.00142562		0.00013741	0.0016394		0.000304305	0.0011252		0.0497177	0.00147138			31	0.00300284	0.00172825		0.000190831	0.000704387		0.000153315	0.000761582		7.27787e-05	0.000777754		0.00103054	0.00167443
		32	0.00100802	0.00123319		0.000284441	0.00133126		0.000152813	0.00173047		0.000296029	0.00143508		0.050705	0.00133912			32	0.00262563	0.00177065		0.000145672	0.000677635		8.97194e-05	0.000747635		5.83532e-05	0.000735898		0.000973448	0.00166559
		33	0.000982545	0.00123355		0.000234942	0.00117997		0.000176461	0.00157938		0.000156262	0.00172262		0.0627044	0.00122126			33	0.00238246	0.00180258		0.000121534	0.000680728		6.47731e-05	0.000693553		4.96844e-05	0.000676433		0.000940188	0.0016313
		34	0.000949304	0.00122619		0.000224348	0.0009341		0.000181829	0.00135412		0.000138375	0.00178799		0.0632347	0.000985834			34	0.00227396	0.00183964		9.17279e-05	0.000650592		4.94047e-05	0.000640031		4.18124e-05	0.000637881		0.000909243	0.00159921
		35	0.000907725	0.00118481		0.000203437	0.000595751		0.000178553	0.00112128		0.000135924	0.00159221		0.0624564	0.000831715			35	0.00222333	0.00185131		7.78534e-05	0.00062979		3.88162e-05	0.000591176		3.57433e-05	0.000604975		0.000881328	0.00160168
		36	0.000857796	0.001123		0.000167835	0.000307842		0.000183736	0.000932575		0.000119663	0.00135243		0.0634544	0.000681194			36	0.00208462	0.00212851		6.59257e-05	0.000609613		3.21771e-05	0.000556117		3.13676e-05	0.000579586		0.000864169	0.00161553
		37	0.000788331	0.00103521		0.000134188	0.000155599		0.000176876	0.00082646		0.000114897	0.00106015		0.0506617	0.000627663			37	0.00199252	0.0021653		5.81669e-05	0.000576598		2.7215e-05	0.000517255		2.8096e-05	0.000544891		0.000851655	0.00161956
		38	0.000704449	0.000934517		0.00010479	8.56603e-05		0.000171864	0.000477798		0.000103713	0.000763325		0.0297304	0.000371044			38	0.0019033	0.0020614		5.14681e-05	0.000539025		2.34475e-05	0.000477644		2.53225e-05	0.000506935		0.000838226	0.00158465
		39	0.00062547	0.000815627		8.10644e-05	4.80966e-05		0.000132842	0.000147455		0.000116788	0.000606145		0.0092472	0.00042148			39	0.00183131	0.00197101		4.69924e-05	0.000507148		2.04368e-05	0.000444233		2.31355e-05	0.000470869		0.000827706	0.00155209
		40	0.0005852	0.000665602		5.87726e-05	2.6949e-05		8.9517e-05	4.49328e-05		0.000114666	0.000327178		0.0040625	0.00032889			40	0.00175751	0.00190926		4.26999e-05	0.000477594		1.80015e-05	0.000412687		2.17659e-05	0.000433874		0.000819164	0.00151465
		41	0.000550557	0.000591811		4.55868e-05	1.77102e-05		6.15323e-05	1.94276e-05		8.38747e-05	8.78499e-05		0.00174137	0.000286683			41	0.00168758	0.00189331		4.10729e-05	0.000428156		1.63729e-05	0.000385819		2.12899e-05	0.000384929		0.000811843	0.00147677
		42	0.000489615	0.000592804		3.67725e-05	7.07085e-05		4.56578e-05	4.93165e-05		6.10841e-05	5.92799e-05		0.00102831	0.0002009			42	0.00163942	0.00182607		3.96259e-05	0.000389991		1.59559e-05	0.000348165		2.07194e-05	0.000348436		0.000805061	0.00144551
		43	0.000454474	0.00058844		3.27726e-05	0.000164974		3.74224e-05	0.000120535		4.9512e-05	0.000109621		0.000772256	0.000142142			43	0.00159672	0.0018262		3.85167e-05	0.000356714		1.53783e-05	0.000317758		2.04744e-05	0.00031892		0.00079979	0.00142503
		44	0.000432357	0.000572306		3.03867e-05	0.000211448		3.25746e-05	0.000166035		4.33401e-05	0.00015102		0.000632276	0.000102961			44	0.00158205	0.0017867		3.88073e-05	0.000330852		1.48594e-05	0.000291059		2.0347e-05	0.000292966		0.000794404	0.00140359
		45	0.000410076	0.00056457		2.8099e-05	0.000242096		2.91947e-05	0.000197639		3.88997e-05	0.000186762		0.000538386	7.20588e-05			45	0.0015529	0.00174506		3.81144e-05	0.000304366		1.43761e-05	0.000266375		2.02902e-05	0.000268283		0.000789915	0.00137219
		46	0.000380962	0.000567835		2.73995e-05	0.000249656		2.69997e-05	0.000219785		3.58636e-05	0.000214535		0.000469101	4.76144e-05			46	0.00153351	0.00170268		3.74467e-05	0.00028272		1.39447e-05	0.00024654		2.02398e-05	0.000248347		0.000785307	0.00135532
		47	0.000359444	0.000565783		2.67148e-05	0.000253412		2.51007e-05	0.000235717		3.34495e-05	0.00023617		0.000417247	2.78697e-05			47	0.00152689	0.00168836		3.703e-05	0.000265447		1.35936e-05	0.00023084		2.02291e-05	0.000232555		0.000781055	0.00133431
		48	0.00034291	0.000566201		2.6123e-05	0.000255316		2.36024e-05	0.000250556		3.15894e-05	0.000252358		0.000376413	1.22452e-05			48	0.00149613	0.00168384		3.66191e-05	0.000249299		1.32899e-05	0.000216413		2.02183e-05	0.000218022		0.000776777	0.00131355
		49	0.000325262	0.000561378		2.55745e-05	0.000256618		2.28194e-05	0.000251756		3.11233e-05	0.000249769		0.000345812	9.80615e-06			49	0.00146788	0.00167358		3.61554e-05	0.000233621		1.29686e-05	0.000202191		2.02109e-05	0.000203689		0.000771522	0.00130964
		50	0.00030743	0.000568153		2.51108e-05	0.00025758		2.22761e-05	0.00025266		3.04335e-05	0.000254172		0.000321904	2.92738e-05			50	0.00144178	0.00164588		3.56284e-05	0.000217973		1.27042e-05	0.000187803		2.01828e-05	0.000189177		0.000766228	0.00130356
		51	0.000301462	0.000545571		2.47993e-05	0.000256939		2.20625e-05	0.000251988		3.01103e-05	0.000253718		0.000314141	3.59813e-05			51	0.0014113	0.00161813		3.52739e-05	0.000203372		1.24672e-05	0.00017426		2.02192e-05	0.000175515		0.000758674	0.00128359
		52	0.000296146	0.000538695		2.46356e-05	0.000257565		2.2037e-05	0.00025259		3.01168e-05	0.000254314		0.000312719	3.05237e-05			52	0.00137208	0.00160721		3.47261e-05	0.000188077		1.21839e-05	0.000159658		2.02427e-05	0.000160793		0.000752086	0.00127471
		53	0.000291957	0.000535947		2.45153e-05	0.000256581		2.19743e-05	0.000251614		3.00914e-05	0.000253307		0.000311935	2.66774e-05			53	0.00134209	0.00160788		3.41902e-05	0.000174088		1.19453e-05	0.000146414		2.01941e-05	0.000147456		0.000743582	0.00125636
		54	0.000289036	0.000531218		2.4433e-05	0.00025599		2.19319e-05	0.00025103	1	3.00673e-05	0.000252701		0.00031123	2.62316e-05			54	0.00132041	0.00159719		3.40414e-05	0.000160436		1.1751e-05	0.000133321		2.01632e-05	0.000134276		0.000736808	0.00123604
		55	0.000288166	0.000526541		2.43808e-05	0.000255964		2.18933e-05	0.000251007		3.00477e-05	0.000252664		0.000310581	2.6224e-05			55	0.00130515	0.00158298		3.3765e-05	0.000147295		1.15994e-05	0.000120572		2.01657e-05	0.000121437		0.000726744	0.00121601
		56	0.000289707	0.000524422		2.4345e-05	0.000256034		2.18609e-05	0.000251081		3.00281e-05	0.000252728		0.000309984	2.62313e-05			56	0.00128334	0.00155769		3.35054e-05	0.000133364		1.13972e-05	0.00010692		2.02305e-05	0.000107694		0.000720015	0.00119244
				Figure 6a										Figure 6b
				Figure 6c										Figure 6d
